# Supplementary material for: Exploring How Exposure to Truth and State-Sponsored Anti-Tobacco Media Campaigns Affect Smoking Disparities among Young Adults Using a National Longitudinal Dataset, 2002–2017
Source: Int J Environ Res Public Health. 2021 Jul 23;18(15):7803. doi: 10.3390/ijerph18157803 (PMC8345400; doi:10.3390/ijerph18157803)
Supplement: Supplementary file 1 [file ijerph-18-07803-s001.zip]

Archive with 1 entries (1 files):
- ijerph-1274668-supplementary.pdf
